# Supplementary material for: Stereo Visual Servoing Control of a Soft Endoscope for Upper Gastrointestinal Endoscopic Submucosal Dissection
Source: Micromachines (Basel). 2024 Feb 15;15(2):276. doi: 10.3390/mi15020276 (PMC10892474; doi:10.3390/mi15020276)
Supplement: Supplementary file 1 [file micromachines-15-00276-s001.zip]

Archive with 1 entries (1 files):
- micromachines-2833527-Video S1.mp4
